# Supplementary material for: Alternative splicing and differential gene expression in colon cancer detected by a whole genome exon array
Source: BMC Genomics. 2006 Dec 27;7:325. doi: 10.1186/1471-2164-7-325 (PMC1769375; doi:10.1186/1471-2164-7-325)
Supplement: Additional file 1 — Table_A1_differential_CORE_genes. Genes in the Core metaprobe set which are differentially regulated in colon cancer. The log fold change is shown for Normal relative to Tumor samples, which is negative for up-regulated genes. "Cancer" Indicates that the gene has been implicated in various cancers. Question marks indicate an unproven association. "CRC" indicates that the gene has been implicated specifically in colon or colorectal cancer. Gene annotations are according to the Affymetrix file HuEx-1_0-st-transcript-annot.csv (NCBI build 35, UCSC hg17). Abbreviations: Exc., extracellular; proc., processing; R & R, recombination and repair. [file 1471-2164-7-325-S1.xls]

## Sheet: Sheet1
Table A1. Genes in the Core metaprobe set which are differentially regulated in colon cancer.
The log fold change is shown for Normal relative to Tumor samples, which is negative for up-regulated genes. "Cancer" Indicates that the gene has been implicated in various cancers. Question marks indicate an unproven association. "CRC" indicates that the gene has been implicated specifically in colon or colorectal cancer. Gene annotations are according to the Affymetrix file HuEx-1_0-st-transcri…
p-value	Fold Change	Cancer	CRC	RefSeq ID	Gene Symbol	Gene Annotation	Function
UP-REGULATED IN TUMOR
7.8e-06	-2.66			NM_052871	MGC4677		Unknown
1.99e-05	-5.75			NM_021154	PSAT1	phosphoserine aminotransferase 1	Metabolism
2.91e-05	-4.52			NM_012211	ITGA11	integrin, alpha 11	Exc. Matrix
3.79e-05	-2.22			NM_001017963	HSPCA	heat shock 90kDa protein 1, alpha	Protein proc.
4.57e-05	-2.85			NM_031307	PUS3	pseudouridylate synthase 3	RNA proc.
4.97e-05	-3.98	yes	yes	NM_000245	MET	met proto-oncogene	Apoptosis
6.07e-05	-2.07			NM_017975		Zwilch, kinetochore associated, homolog	Mitosis
6.42e-05	-2.97			NM_032390	MKI67IP	MKI67 interacting nucleolar phosphoprotein	Protein proc.
7.15e-05	-3.69	yes		NM_174911	FAM84B	family with sequence similarity 84, member B	Unknown
8.48e-05	-2.54	yes	yes	NM_053056	CCND1	cyclin D1	Unknown
0.0001	-2.72			NM_015056	KIAA0179		RNA proc.
0.00012	-2.48	yes	yes	NM_199420	POLQ	polymerase (DNA directed), theta	DNA R&R
0.00015	-5.15			NM_033300	LRP8	low density lipoprotein receptor-related protein 8	Metabolism
0.00016	-2.8			NM_020726	NLN	neurolysin (metallopeptidase M3 family)	Protein proc.
0.00016	-2.04			NM_175839	SMOX	spermine oxidase	Metabolism
0.00017	-20.13	yes	yes	NM_080629	COL11A1	collagen, type XI, alpha 1	Exc. Matrix
0.00019	-8.72	yes		NM_002192	INHBA	inhibin, beta A	Proliferation
0.0002	-3.05			NM_001004417	FMNL2	formin-like 2	Cytoskeleton
0.0002	-5.49	yes	yes	NM_002658	PLAU	plasminogen activator, urokinase	Exc. Matrix
0.0002	-2.39			NM_005412	SHMT2	serine hydroxymethyltransferase 2	Metabolism
0.0002	-2.63	yes?	yes?	NM_018131	CEP55	centrosomal protein 55kDa	Cell Cycle
0.0002	-2.81	yes		NM_003035	SIL	TAL1 (SCL) interrupting locus	Proliferation
0.00021	-2.76			NM_153485	NUP155	nucleoporin 155kDa	Transport
0.00022	-3.01			NM_005431	XRCC2	X-ray repair complementing defective repair in Chinese hamsters	DNA R&R
0.00023	-2.04	yes	yes	NM_001025366	VEGF	vascular endothelial growth factor	Apoptosis
0.00024	-3.78	yes		NM_201525	GPR56	G protein-coupled receptor 56	Signaling
0.00024	-2.26			NM_015465	GEMIN5	gem (nuclear organelle) associated protein 5	RNA proc.
0.00026	-10.68			NM_000493	COL10A1	collagen, type X, alpha 1	EM
0.00029	-2.17			NM_032814	TMEM118	transmembrane protein 118	Unknown
0.00029	-3.59			NM_178031	HSPA5BP1	heat shock 70kDa protein 5	Unknown
0.00031	-2.11			NM_007109	TCF19	transcription factor 19	Cell Cycle
0.00033	-2.45			NM_152773	MGC33212		Unknown
0.00038	-2.51			NM_018319	TDP1	tyrosyl-DNA phosphodiesterase 1	DNA R&R
0.00038	-2.82			NM_014881	DCLRE1A	DNA cross-link repair 1A	DNA R&R
0.00039	-2.47	yes?		NM_032869	NUDCD1	NudC domain containing 1	Unknown
0.00039	-2.17			NM_017947	MOCOS	molybdenum cofactor sulfurase	Metabolism
0.0004	-3.15	yes	yes	NM_018492	PBK	PDZ binding kinase	Mitosis
0.0004	-3.31			NM_152562	CDCA2	cell division cycle associated 2	Cell Cycle
0.0004	-2.33	yes		NM_024629	MLF1IP	MLF1 interacting protein	Unknown
0.00041	-2.01			NM_002432	MNDA	myeloid cell nuclear differentiation antigen	Transcription
0.00041	-2.46			NM_032924		zinc finger protein 3	Transcription
0.00042	-2.43	yes		NM_013332	HIG2	hypoxia-inducible protein 2	Proliferation
0.00042	-8.21			NM_138455	CTHRC1	collagen triple helix repeat containing 1	Exc. Matrix
0.00044	-5.01	yes	yes	NM_152883	PTK7	protein tyrosine kinase 7	Signaling
0.00044	-2.6			NM_006397	RNASEH2A	ribonuclease H2, large subunit	RNA proc.
0.00046	-6.67	yes		NM_001276	CHI3L1	chitinase 3-like 1	Cell Cycle
0.00047	-2.47	yes?		NM_018164	C12orf11	chromosome 12 open reading frame 11	Cell Cycle
0.00049	-7.47	yes	yes	NM_000346	SOX9	SRY (sex determining region Y)-box 9	Proliferation
0.0005	-3.84			NM_004237	TRIP13	thyroid hormone receptor interactor 13	Transcription
0.00051	-2.49	yes		NM_003683	D21S2056E	DNA segment on chromosome 21	RNA proc.
0.00051	-2.03			NM_024100	WDR18	WD repeat domain 18	Unknown
0.00054	-2.12	yes	yes	NM_005591	MRE11A	MRE11 meiotic recombination 11 homolog A	DNA R&R
0.00054	-2.12			NM_018124	RFWD3	ring finger and WD repeat domain 3	Unknown
0.00055	-2.82	yes	yes	NM_031966	CCNB1	cyclin B1	Unknown
0.00057	-3.44			NM_002928	RGS16	regulator of G-protein signalling 16	Signaling
0.00058	-2.17			NM_003142	SSB	Sjogren syndrome antigen B	RNA proc.
0.00058	-2.1			NM_181578	RFC5	replication factor C	DNA R&R
0.00059	-2			NM_006023	C10orf7	chromosome 10 open reading frame 7	Cell Cycle
0.0006	-2.22			NM_017853	TXNL4B	thioredoxin-like 4B	Splicing
0.0006	-2.38	yes		NM_024116	JOSD3	Josephin domain containing 3	DNA R&R
0.00063	-3.57			NM_145061		chromosome 13 open reading frame 3	Exc. Matrix
0.00063	-2.17	yes		NM_018421	TBC1D2	TBC1 domain family, member 2	Signaling
0.00066	-3.21			NM_014791	MELK	maternal embryonic leucine zipper kinase	Cell Cycle
0.00067	-5.09			NM_014331	SLC7A11	solute carrier family 7	Transport
0.0007	-2.34			NM_015029	POP1	processing of precursor 1, ribonuclease P/MRP subunit	RNA proc.
0.00071	-2.45			NM_020750	XPO5	exportin 5	Protein proc.
0.00071	-2.37	yes		NM_014060	MCTS1	malignant T cell amplified sequence 1	Unknown
0.00072	-2.1	yes		NM_032051	ZNF278	zinc finger protein 278	Transcription
0.00075	-2.13			NM_019590	KIAA1217		Unknown
0.00077	-2.45	yes		NM_021238	FAM60A	family with sequence similarity 60, member A	Unknown
0.00077	-3.3	yes	yes	NM_018891	LAMC2	laminin, gamma 2	Exc. Matrix
0.0008	-2.87	yes		NM_002497	NEK2	NIMA (never in mitosis gene a)-related kinase 2	Mitosis
0.0008	-2.63			NM_001034	RRM2	ribonucleotide reductase M2 polypeptide	RNA proc.
0.0008	-2.01			NM_018439	IMPACT	hypothetical protein IMPACT	Protein proc.
0.00081	-2.49			NM_003416	ZNF7	zinc finger protein 7	Transcription
0.00082	-2.26	yes		NM_004456	EZH2	enhancer of zeste homolog 2	Transcription
0.00082	-6.54			NM_004791	ITGBL1	integrin, beta-like 1	Exc. Matrix
0.00082	-2.85	yes		NM_003107	SOX4	SRY (sex determining region Y)-box 4	Apoptosis
0.00084	-2.03			NM_002707	PPM1G	protein phosphatase 1G	Splicing
0.00084	-2.43	yes?		NM_133436	ASNS	asparagine synthetase	Metabolism
0.00089	-5.02			NM_152312	GYLTL1B	glycosyltransferase-like 1B	Metabolism
0.00089	-2.09			NM_004398	DDX10	DEAD (Asp-Glu-Ala-Asp) box polypeptide 10	RNA proc.
0.0009	-2.33			NM_018195	FLJ10726	hypothetical protein	Unknown
0.00097	-2.02			NM_003326	TNFSF4	tumor necrosis factor (ligand) superfamily, member 4	Proliferation
0.00098	-2.68			NM_002214	ITGB8	integrin, beta 8	Exc. Matrix
0.00098	-2.08			NM_198468	C6orf167	chromosome 6 open reading frame 167	Unknown
0.00098	-2.21	yes	yes	NM_005030	PLK1	polo-like kinase 1	Cell Cycle
0.001	-2.2			NM_032689	ZNF607	zinc finger protein 607	Transcription
0.00101	-3.03	yes		NM_001004358	FGFRL1	fibroblast growth factor receptor-like 1	Proliferation
0.00101	-2.09			NM_012341	GTPBP4	GTP binding protein 4	Unknown
0.00103	-2.49			NM_018264	RSAFD1	radical S-adenosyl methionine and flavodoxin domains 1	RNA proc.
0.00104	-2.24			NM_016070	MRPS23	mitochondrial ribosomal protein S23	Protein proc.
0.00106	-2.92	yes		NM_003641	IFITM1	interferon induced transmembrane protein 1	Unknown
0.00108	-2.86			NM_002940	ABCE1	ATP-binding cassette, sub-family E (OABP), member 1	Transport
0.00108	-2.19			NM_012177	FBXO5	F-box protein 5	Cell Cycle
0.00108	-2.26			NM_012426	SF3B3	splicing factor 3b, subunit 3, 130kDa	Splicing
0.00109	-2.01			NM_014285	EXOSC2	exosome component 2	RNA proc.
0.00111	-8.45	yes	yes	NM_021101	CLDN1	claudin 1	Exc. Matrix
0.00111	-2.17			NM_144600	FLJ31153	hypothetical protein	Unknown
0.00113	-2.53			NM_199357	ARHGAP11A	Rho GTPase activating protein 11A	Unknown
0.00117	-2.96	yes	yes	NM_003633	ENC1	ectodermal-neural cortex	Cell Cycle
0.00117	-4.07	yes		NM_130830	LRRC15	leucine rich repeat containing 15	Exc. Matrix
0.00118	-2.08			NM_003146	SSRP1	structure specific recognition protein 1	Transcription
0.00119	-2.4	yes?		NM_015659	RSL1D1	ribosomal L1 domain containing 1	Protein proc.
0.00119	-2.53			NM_014584	ERO1L	ERO1-like	Protein proc.
0.00121	-3.11	yes?		NM_199249	MGC13170	multidrug resistance-related protein	Resistance
0.00122	-3.68			NM_022369	STRA6	stimulated by retinoic acid gene 6 homolog	Unknown
0.00122	-2.52	yes	yes	NM_001274	CHEK1	CHK1 checkpoint homolog	Cell Cycle
0.00123	-2.03			NM_017735	FLJ20272	hypothetical protein	Unknown
0.00124	-9.94	yes	yes	NM_001986	ETV4	ets variant gene 4	Transcription
0.00124	-8.56	yes	yes	NM_002423	MMP7	matrix metallopeptidase 7	Exc. Matrix
0.00124	-2.79			NM_018410	DKFZp762E1312	hypothetical protein	Unknown
0.00124	-2.19			NM_006845	KIF2C	kinesin family member 2C	Mitosis
0.00126	-2.44			XM_371575	FNBP3	formin binding protein 3	Splicing
0.00127	-3.03	yes?		NM_000396	CTSK	cathepsin K	Exc. Matrix
0.00127	-2.17			NM_017714	TASP1	taspase, threonine aspartase, 1	Protein proc.
0.0013	-6.8	yes	yes	NM_005940	MMP11	matrix metallopeptidase 11	Exc. Matrix
0.00131	-3.33			NM_004443	EPHB3	EPH receptor B3	Signaling
0.00132	-2.01			NM_199132	ZNF468	zinc finger protein ZNF468	Transcription
0.00133	-2.27			NM_032830	CIRH1A	cirrhosis, autosomal recessive 1A	Unknown
0.00134	-2.27			NM_017746	TEX10	testis expressed sequence 10	Transport
0.00134	-2.7			NM_016207	CPSF3	cleavage and polyadenylation specific factor 3	RNA proc.
0.00134	-2.58	yes?		NM_014750	DLG7	discs, large homolog 7	Cell Cycle
0.00137	-2.06			NM_022132	MCCC2	methylcrotonoyl-Coenzyme A carboxylase 2	Metabolism
0.00139	-2.37			NM_019020	TBC1D16	TBC1 domain family, member 16	Unknown
0.0014	-3.16			NM_004577	PSPH	phosphoserine phosphatase	Metabolism
0.0014	-2.05			NM_024825	FLJ23447	hypothetical protein	Unknown
0.0014	-3.01	yes	yes	NM_001012270	BIRC5	baculoviral IAP repeat-containing 5	Apoptosis
0.00142	-2.66			NM_020183	ARNTL2	aryl hydrocarbon receptor nuclear translocator-like 2	Transcription
0.00146	-3.02			BC004277	FLJ10719	hypothetical protein	Unknown
0.00147	-2.1	yes		NM_203401	STMN1	stathmin 1	Mitosis
0.00148	-8.83			NM_018689	KIAA1199		Unknown
0.00148	-2.57			NM_173083	LIN9	lin-9 homolog	Signaling
DOWN-REGULATED IN TUMOR
4.03e-05	2.02			NM_183240	TMEM37	transmembrane protein 37	Transport
7.43e-05	9.34			NM_001169	AQP8	aquaporin 8	Transport
0.00012	2.37			NM_207033	EDN3	endothelin 3	Signaling
0.00012	6.92			NM_206832	TMIGD	transmembrane and immunoglobulin domain containing	Unknown
0.00013	4.39			NM_003121	SPIB	Spi-B transcription factor	Signaling
0.00016	2.29			NM_024791	PDZK2	PDZ domain containing 2	Transport
0.00024	2.47			NM_152794	HIF3A	hypoxia inducible factor 3, alpha subunit	Hypoxia
0.00031	3.17			NM_002779	PSD	pleckstrin and Sec7 domain containing	Unknown
0.00037	2.52	yes?		NM_004944	DNASE1L3	deoxyribonuclease I-like 3	Apoptosis
0.00041	3.41			NM_178859	OSTbeta	organic solute transporter beta	Transport
0.00046	2.25	yes?	yes?	NM_001048	SST	somatostatin	Proliferation
0.00062	3			NM_005290	GPR15	G protein-coupled receptor 15	Signaling
0.00074	4.3			NM_153274	VMD2L2	vitelliform macular dystrophy 2-like 2	Transport
0.00096	2.54			NM_005592	MUSK	muscle, skeletal, receptor tyrosine kinase	Signaling
0.00096	2.04			NM_144646	IGJ	immunoglobulin J polypeptide	Immunity
0.00101	3.13	yes?	yes?	NM_198061	CES2	carboxylesterase 2	Metabolism
0.00102	2.09	yes	yes	NM_004160	PYY	peptide YY	Proliferation
0.0011	3.05			NM_001004433	SLC30A10	solute carrier family 30, member 10	Transport
0.00111	3.54			NM_181794	PKIB	protein kinase (cAMP-dependent, catalytic) inhibitor beta	Signaling
0.00115	9.59			NM_152338	ZG16	zymogen granule protein 16	Unknown
0.00128	2.3	yes	yes	NM_174958	ATP2A3	ATPase, Ca++ transporting, ubiquitous	Transport
0.00133	2.21			NM_001004706	OR4D11	olfactory receptor, family 4, subfamily D, member 11	Signaling
0.00136	2.75			NM_183357	ADCY5	adenylate cyclase 5	Signaling
0.00141	3.72			NM_178160	OTOP2	otopetrin 2	Unknown
0.00146	3.48			NM_032717	LPAAT-THETA	lysophosphatidic acid acyltransferase theta	Metabolism
0.00147	3.33			NM_144617	HSPB6	heat shock protein, alpha-crystallin-related, B6	Protein proc.
