# Supplementary material for: Alternative splicing and differential gene expression in colon cancer detected by a whole genome exon array
Source: BMC Genomics. 2006 Dec 27;7:325. doi: 10.1186/1471-2164-7-325 (PMC1769375; doi:10.1186/1471-2164-7-325)
Supplement: Additional file 2 — Table_A2_differential_FULL_genes. Genes in the Full metaprobe set which are differentially regulated in colon cancer. Transcript IDs and gene annotations are according to the Affymetrix file HuEx-1_0-st-transcript-annot.csv (NCBI build 35, UCSC hg17). Genes which are also present in the Core list are omitted. "Support" indicates genes that have prior either annotation ("A") or a transcript expression exceeding a threshold PLIER signal of 15 in 50% of the samples in at least one tissue type ("E"). [file 1471-2164-7-325-S2.xls]

## Sheet: Sheet1
Table A2. Genes in the Full metaprobe set which are differentially regulated in colon cancer.
Transcript IDs and gene annotations are according to the Affymetrix file HuEx-1_0-st-transcript-annot.csv (NCBI build 35, UCSC hg17). Genes which are also present in the Core list are omitted. "Support" indicates genes that have prior either annotation ("A") or a transcript intensity exceeding a threshold PLIER signal of 15 in 50% of the samples in at least one tissue type ("E").
Transcript ID	p-value	Fold Change	Gene Annotation	Support
UP-REGULATED IN TUMOR
2657794	2e-06	-5.26	---	E
4022291	3.4e-05	-2.88	---
3486772	4.8e-05	-2.31	---
3859963	6.2e-05	-2.46	---
3580470	7e-05	-3.01	---
2475293	7.4e-05	-2.2	XM_087089 // WDR43 // WD repeat domain 43 // 2p23.2 // 23160 /// X96652 // RNU53	A
2457385	8.4e-05	-2.31	---
2704610	9.4e-05	-2.33	---	E
3524909	9.5e-05	-2.33	---
3583220	0.000103	-2.23	BC047459 // LOC348120 // hypothetical protein LOC348120 // 15q11.2 // 348120	A
2448927	0.000104	-2.18	---
3047601	0.000106	-7.37	---	E
3264741	0.000129	-2.41	---
2327062	0.000131	-2.13	---
2692776	0.0002	-2.45	---
2850071	0.000209	-2.09	NM_012334 // MYO10 // myosin X // 5p15.1-p14.3 // 4651 /// XM_497095 // LOC44148	A
3788049	0.000211	-2.37	NM_145060 // C18orf24 // chromosome 18 open reading frame 24 // 18q21.1 // 22013	A
3345822	0.000213	-2.57	---	E
3951190	0.000215	-3.36	XM_498571 // LOC440160 // hypothetical gene supported by AK022914; AK095211; BC0	A
3145742	0.000224	-2.29	---
3022683	0.000224	-2.42	---	E
2539819	0.000249	-2.97	---
3156585	0.000276	-2.03	AK128212 // SLC45A4 // solute carrier family 45, member 4 // 8q24.3 // 57210 ///	A
2996947	0.000315	-2.14	---	E
2831329	0.000327	-2.21	---
3667427	0.000334	-2.33	---	E
3888257	0.000345	-2.02	---	E
3752805	0.000349	-2.28	---
3150276	0.000374	-2.26	---
3696697	0.000394	-2.51	NM_014062 // NOB1P // nin one binding protein // 16q22.3 // 28987	A
3796605	0.000451	-2.1	---
3091554	0.000497	-2.78	NM_001017420 // ESCO2 // establishment of cohesion 1 homolog 2 (S. cerevisiae) /	A
3695394	0.000504	-2.42	---
3178607	0.000552	-4.21	---
3196017	0.000632	-2.15	---
2380832	0.000641	-2.58	---
3849836	0.000646	-2.61	---
3849782	0.000658	-3.42	---	E
3670631	0.000667	-2.71	NM_018455 // BM039 // uncharacterized bone marrow protein BM039 // 16q23.2 // 55	A
2506382	0.000667	-3.12	---
3047605	0.00067	-12.24	---	E
3930521	0.000678	-2.5	---	E
2328383	0.000683	-2.49	---
3109679	0.000691	-2.62	---
3726980	0.000716	-2.27	---
2933950	0.00077	-2.31	---	E
2627936	0.000773	-2.28	---	E
2706408	0.000776	-2.33	NM_017773 // LAX1 // lymphocyte transmembrane adaptor 1 // 1q32.1 // 54900	A
3982189	0.000778	-2.02	---
2427688	0.000781	-2.03	NM_018372 // C1orf103 // chromosome 1 open reading frame 103 // 1p13.3 // 55791	A
3769608	0.000834	-6.79	---	E
2777228	0.000845	-2.86	---
3047609	0.000875	-4.69	---
3216442	0.000885	-2.02	---
3890681	0.000916	-2.42	---
3292694	0.00096	-2.06	XM_166103 // DNA2L // DNA2 DNA replication helicase 2-like (yeast) // 10q21.3-q2	A
3647904	0.000968	-2.43	---
3888835	0.000983	-2.54	NM_032521 // PARD6B // par-6 partitioning defective 6 homolog beta (C. elegans)	A
3869926	0.000993	-2.48	NM_207333 // ZFPL // zinc finger protein like // 19q13.41 // 162967 /// AF086262	A
2492598	0.001042	-2.82	---
3796607	0.001056	-2.47	---
2683307	0.00108	-2.01	XM_496648 // LOC377064 // kruppel-like zinc finger factor X17 // 3p12.3 // 37706	A
2732896	0.001084	-2.12	---
2389411	0.001104	-5.77	---	E
2437928	0.001116	-2.59	---
2884295	0.001121	-2.12	---
3407677	0.001136	-2.2	---
3489174	0.001137	-2.04	NM_002818 // PSME2 // proteasome (prosome, macropain) activator subunit 2 (PA28	A
2720520	0.001148	-2.05	---
3595594	0.001157	-4.43	NM_020980 // AQP9 // aquaporin 9 // 15q22.1-22.2 // 366 /// XM_497455 // LOC4417	A
3715779	0.001185	-2.01	NM_000984 // RPL23A // ribosomal protein L23a // 17q11 // 6147 /// NR_000014 //	A
3359076	0.001226	-2.69	NR_002196 // H19 // H19, imprinted maternally expressed untranslated mRNA // 11p	A
2426930	0.001232	-2.24	---
2780264	0.001247	-2.14	---
2718694	0.00126	-2.17	---
2492585	0.001275	-2.19	---
2633331	0.001292	-2.05	---
3952760	0.001302	-2.42	---
3472089	0.001311	-2.37	NM_001024662 // RPL6 // ribosomal protein L6 // 12q24.1 // 6128 /// XM_379851 //	A
2685101	0.001313	-2.14	---
2977787	0.001321	-2.04	---
3293280	0.001325	-2.63	NM_021129 // PPA1 // pyrophosphatase (inorganic) 1 // 10q11.1-q24 // 5464 /// AK	A
2538035	0.001331	-2.18	---	E
3444043	0.001358	-3.87	NM_002543 // OLR1 // oxidised low density lipoprotein (lectin-like) receptor 1 /	A
2510865	0.001363	-3.56	---	E
3976713	0.001377	-2.69	---	E
2469157	0.00139	-2.21	NM_014552 // GRHL1 // grainyhead-like 1 (Drosophila) // 2p25.1 // 29841 /// NM_1	A
2360974	0.00139	-2.32	---
2709132	0.001406	-3.47	NM_004454 // ETV5 // ets variant gene 5 (ets-related molecule) // 3q28 // 2119 /	A
2360986	0.001417	-2.15	---
2334646	0.001423	-2.56	NM_003579 // RAD54L // RAD54-like (S. cerevisiae) // 1p32 // 8438 /// X97795 //	A
2506399	0.00144	-2.58	---	E
3061757	0.001455	-2.38	---
3726992	0.001455	-2.2	NM_016001 // WDR50 // WD repeat domain 50 // 17q21.33 // 51096 /// AK026355 // W	A
2389431	0.001465	-2.47	---
3928070	0.001467	-2.18	NM_006585 // CCT8 // chaperonin containing TCP1, subunit 8 (theta) // 21q22.11 /	A
3843662	0.001487	-2.12	NM_152475 // ZNF417 // zinc finger protein 417 // 19q13.43 // 147687 /// BC01181	A
3744950	0.001487	-2.67	---	E
2357353	0.001496	-2.21	---	E
DOWN-REGULATED IN TUMOR
3874825	5.5e-05	2.36	---
4008362	9.2e-05	2.03	---	E
3259971	0.000126	2.46	---
3511226	0.00014	2.37	---
3078259	0.000217	4.31	---	E
3343673	0.000218	2.25	---
3175438	0.000252	2.18	---
2836504	0.000269	2.07	---
3375085	0.000274	2.24	---	E
2981404	0.000274	2.05	---
2550175	0.000276	2.17	NM_133329 // KCNG3 // potassium voltage-gated channel, subfamily G, member 3 //	A
3611026	0.000424	3.91	---	E
3555221	0.000454	2.11	---
2964743	0.000475	2.22	---	E
2499505	0.00053	2.16	---	E
3789787	0.000541	2.13	---
3130356	0.00056	2.24	---
2509016	0.000567	2.34	---
3234464	0.000619	2.03	---
3132000	0.000621	2.08	---
2690394	0.00063	2.43	---
3104978	0.000665	2.02	NR_002202 // FTHL7 // ferritin, heavy polypeptide-like 7 // 13q12.11 // 2500	A
3998224	0.00071	2.2	---	E
3934929	0.000711	2.19	---	E
3145879	0.000714	3.11	---
2612344	0.000727	2.13	---
4015302	0.000739	2.16	---
3242158	0.000741	2.09	---
3340640	0.000749	2.98	NM_025098 // MOGAT2 // monoacylglycerol O-acyltransferase 2 // 11q13.5 // 80168	A
3224077	0.000751	2.24	---
3388348	0.000758	2.59	---	E
3153922	0.000761	2.22	XM_070277 // OC90 // otoconin 90 // 8q24.22 // 137202	A
3141979	0.000827	2.09	---
2730872	0.000858	2.83	---
3907184	0.000858	2.07	---
2917337	0.000871	2.68	---	E
2578107	0.000899	2.16	---	E
2733072	0.000917	2.12	---
3262255	0.00096	2.15	---
2609760	0.000992	2.05	---
3941069	0.000999	2.53	---	E
3120653	0.001036	2.28	NM_005309 // GPT // glutamic-pyruvate transaminase (alanine aminotransferase) //	A
3393246	0.001046	2.23	---	E
2898986	0.001068	3.85	NM_005495 // SLC17A4 // solute carrier family 17 (sodium phosphate), member 4 //	A
2673130	0.001085	2.02	---	E
3405657	0.001096	2.13	---
2422711	0.001103	2.12	---	E
2497369	0.001105	2.03	---
2686458	0.001204	2.79	NM_015429 // ABI3BP // ABI gene family, member 3 (NESH) binding protein // 3q12	A
2592532	0.001218	2.03	NM_004657 // SDPR // serum deprivation response (phosphatidylserine binding prot	A
2858582	0.001233	2.08	---
3592755	0.001236	2.46	NM_153618 // SEMA6D // sema domain, transmembrane domain (TM), and cytoplasmic d	A
2849615	0.001254	2.75	---
2315543	0.001265	2.18	AK124125 // TTLL10 // tubulin tyrosine ligase-like family, member 10 // 1p36.33	A
2670081	0.001361	2.02	---
2398704	0.001366	2.02	---
2604928	0.001368	2.37	---	E
3680799	0.001374	2.28	---
2343146	0.001381	2.02	---
3577656	0.001438	2.05	---
2360257	0.001458	2.05	NM_000565 // IL6R // interleukin 6 receptor // 1q21 // 3570 /// NM_181359 // IL6	A
