# Supplementary material for: Alternative splicing and differential gene expression in colon cancer detected by a whole genome exon array
Source: BMC Genomics. 2006 Dec 27;7:325. doi: 10.1186/1471-2164-7-325 (PMC1769375; doi:10.1186/1471-2164-7-325)
Supplement: Additional file 3 — Table_A3_AS_200Candidates. Top scoring candidates for alternative splicing events. This list was obtained by a) filtering exons with DABG at 0.05, b) filtering genes at a signal threshold of 70, c) requiring an log ratio > 0.5, d) a Splicing Index p-value < 0.005 and e) only Core exons (Note that the list extends to the top 200 events that were used for comparison to bioinformatic EST methods). The Exon ID and Gene ID are the Affymetrix probeset IDs and transcript cluster IDs, respectively. Log mean difference is the logged ratio of the exon signal from each tissue after normalization to gene-level signals in each tissue. SI p-value is derived from the Splicing Index t-test. [file 1471-2164-7-325-S3.xls]

## Sheet: CC.midas.core-full.Filt70_0.05.
Table A3. Top scoring candidates for alternative splicing events.
This list was obtained by a) filtering exons with DABG at 0.05, b) filtering genes at a signal threshold of 70, c) requiring an log ratio > 0.5, d) a Splicing Index p-value < 0.005 and e) only Core exons (Note that the list extends to the top 200 events that were used for comparison to bioinformatic EST methods). The Exon ID and Gene ID are the Affymetrix probeset IDs and transcript cluster IDs, …
Exon ID	Gene ID	Log Mean Diff.	SI P-value	Gene assignment
2605390	2605321	1.11	3.9e-07	NM_057166 // COL6A3 // collagen, type VI, alpha 3 // 2q37 // 1293 /// NM_057167
3569830	3569814	1.18	7.3e-07	NM_001102 // ACTN1 // actinin, alpha 1 // 14q24.1-q24.2|14q24|14q22-q24 // 87 //
3009402	3009399	0.94	5e-06	NM_001540 // HSPB1 // heat shock 27kDa protein 1 // 7q11.23 // 3315 /// BC000510
2516011	2515933	1.56	1.5e-05	NM_133646 // ZAK // sterile alpha motif and leucine zipper containing kinase AZK
2405001	2404999	0.97	2.2e-05	NM_023009 // MARCKSL1 // MARCKS-like 1 // 1p35.1 // 65108 /// XM_375714 // LOC40
3025632	3025545	0.91	3.8e-05	NM_033138 // CALD1 // caldesmon 1 // 7q33 // 800 /// NM_033139 // CALD1 // calde
2676011	2676009	1.22	6.3e-05	NM_007284 // PTK9L // PTK9L protein tyrosine kinase 9-like (A6-related protein)
3707281	3707258	0.74	0.00016	NM_015716 // MINK1 // misshapen-like kinase 1 (zebrafish) // 17p13.2 // 50488 //
2973409	2973376	0.63	0.0002	NM_002844 // PTPRK // protein tyrosine phosphatase, receptor type, K // 6q22.2-2
3795922	3795866	0.61	0.0002	NM_017512 // ENOSF1 // enolase superfamily member 1 // 18p11.32 // 55556 /// X89
2727236	2727226	0.91	0.00024	NM_006206 // PDGFRA // platelet-derived growth factor receptor, alpha polypeptid
3704449	3704376	0.54	0.00028	NM_014745 // FAM38A // family with sequence similarity 38, member A // 16q24.3 /
2625821	2625793	1.02	0.00028	NM_007159 // SLMAP // sarcolemma associated protein // 3p21.2-p14.3 // 7871 ///
2409153	2409104	1.01	0.00028	NM_006516 // SLC2A1 // solute carrier family 2 (facilitated glucose transporter)
2999773	2999755	0.6	0.0003	NM_001129 // AEBP1 // AE binding protein 1 // 7p13 // 165 /// AK127541 // AEBP1
3971813	3971806	0.72	0.0003	NM_002970 // SAT // spermidine/spermine N1-acetyltransferase // Xp22.1 // 6303 /
3793781	3793760	0.95	0.00032	NM_018235 // CNDP2 // CNDP dipeptidase 2 (metallopeptidase M20 family) // 18q22.
3603224	3603199	0.71	0.00036	NM_005530 // IDH3A // isocitrate dehydrogenase 3 (NAD+) alpha // 15q25.1-q25.2 /
4026975	4026956	0.55	0.0004	NM_005334 // HCFC1 // host cell factor C1 (VP16-accessory protein) // Xq28 // 30
3774030	3774029	0.82	0.00042	NM_017921 // NPL4 // nuclear protein localization 4 // 17qter // 55666 /// BC025
2331354	2331213	0.56	0.00044	NM_012090 // MACF1 // microtubule-actin crosslinking factor 1 // 1p32-p31 // 234
3818391	3818376	0.96	0.00048	NM_006012 // CLPP // ClpP caseinolytic peptidase, ATP-dependent, proteolytic sub
3252129	3252071	0.79	0.00048	NM_003373 // VCL // vinculin // 10q22.1-q23 // 7414 /// NM_014000 // VCL // vinc
2625865	2625793	0.52	0.0005	NM_007159 // SLMAP // sarcolemma associated protein // 3p21.2-p14.3 // 7871 ///
2375766	2375706	0.81	0.00056	NM_001684 // ATP2B4 // ATPase, Ca++ transporting, plasma membrane 4 // 1q32.1 //
2853654	2853642	1.17	0.00056	NM_023073 // FLJ13231 // hypothetical protein FLJ13231 // 5p13.2 // 65250 /// XM
3930366	3930360	0.66	0.00058	NM_001001890 // RUNX1 // runt-related transcription factor 1 (acute myeloid leuk
2589234	2589214	0.56	0.0006	NM_003690 // PRKRA // protein kinase, interferon-inducible double stranded RNA d
2881766	2881747	0.58	0.0006	NM_001155 // ANXA6 // annexin A6 // 5q32-q34 // 309 /// NM_004033 // ANXA6 // an
3923274	3923257	0.59	0.00064	NM_003681 // PDXK // pyridoxal (pyridoxine, vitamin B6) kinase // 21q22.3 // 856
3089375	3089360	0.99	0.00064	NM_015359 // SLC39A14 // solute carrier family 39 (zinc transporter), member 14
3377753	3377752	0.68	0.00066	NM_002419 // MAP3K11 // mitogen-activated protein kinase kinase kinase 11 // 11q
4005674	4005644	0.6	0.00068	NM_004229 // CRSP2 // cofactor required for Sp1 transcriptional activation, subu
2453461	2453370	0.68	0.0007	NM_025179 // PLXNA2 // plexin A2 // 1q32.2 // 5362 /// BC006193 // PLXNA2 // ple
3222198	3222170	0.85	0.00072	NM_002160 // TNC // tenascin C (hexabrachion) // 9q33 // 3371 /// BX641111 // TN
3296279	3296046	1.26	0.00078	NM_001014797 // KCNMA1 // potassium large conductance calcium-activated channel,
2989137	2989112	1.09	0.00078	NM_018106 // ZDHHC4 // zinc finger, DHHC-type containing 4 // 7p22.1 // 55146 //
3837815	3837796	0.78	0.0008	NM_031485 // GRWD1 // glutamate-rich WD repeat containing 1 // 19q13.32 // 83743
2866232	2866225	0.72	0.00084	NM_002397 // MEF2C // MADS box transcription enhancer factor 2, polypeptide C (m
2607278	2607262	0.57	0.00086	NM_006374 // STK25 // serine/threonine kinase 25 (STE20 homolog, yeast) // 2q37.
2904924	2904877	1.03	0.0009	NM_139013 // MAPK14 // mitogen-activated protein kinase 14 // 6p21.3-p21.2 // 14
3129642	3129588	0.55	0.0009	NM_015254 // KIF13B // kinesin family member 13B // 8p12 // 23303
3326260	3326252	0.58	0.00094	NM_024662 // FLJ10774 // N-acetyltransferase-like protein // 11p13 // 55226
2878695	2878662	0.58	0.00096	NM_005219 // DIAPH1 // diaphanous homolog 1 (Drosophila) // 5q31 // 1729 /// AK0
2598321	2598261	0.61	0.00098	NM_002026 // FN1 // fibronectin 1 // 2q34 // 2335 /// NM_212475 // FN1 // fibron
2328891	2328868	1.23	0.00098	NM_004964 // HDAC1 // histone deacetylase 1 // 1p34 // 3065 /// U50079 // HDAC1
3351441	3351385	0.5	0.001	NM_005933 // MLL // myeloid/lymphoid or mixed-lineage leukemia (trithorax homolo
3555425	3555340	0.69	0.0011	NM_007110 // TEP1 // telomerase-associated protein 1 // 14q11.2 // 7011 /// BX64
2365541	2365496	0.55	0.0011	NM_017542 // POGK // pogo transposable element with KRAB domain // 1q24.1 // 576
3667277	3667241	0.86	0.0011	NM_145059 // FUK // fucokinase // 16q22.1 // 197258 /// AK074168 // FUK // fucok
3318896	3318890	0.62	0.0012	NM_004517 // ILK // integrin-linked kinase // 11p15.5-p15.4 // 3611 /// NM_00101
3399602	3399545	0.65	0.0012	NM_015261 // hCAP-D3 // KIAA0056 protein // 11q25 // 23310 /// BC011408 // hCAP-
3320919	3320865	0.66	0.0012	NM_018222 // PARVA // parvin, alpha // 11p15.3 // 55742 /// AK022316 // PARVA //
3739247	3739162	0.52	0.0012	NM_001033052 // TBCD // tubulin-specific chaperone d // 17q25.3 // 6904 /// NM_0
2570194	2570193	1.33	0.0012	NM_005434 // MALL // mal, T-cell differentiation protein-like // 2q13 // 7851 //
3442112	3442054	0.6	0.0012	NM_001273 // CHD4 // chromodomain helicase DNA binding protein 4 // 12p13 // 110
3833640	3833620	0.52	0.0013	NM_003573 // LTBP4 // latent transforming growth factor beta binding protein 4 /
3638338	3638337	0.71	0.0013	NM_002693 // POLG // polymerase (DNA directed), gamma // 15q25 // 5428
3883068	3883064	0.68	0.0013	NM_139274 // ACSS2 // acyl-CoA synthetase short-chain family member 2 // 20q11.2
3152234	3152220	0.84	0.0013	NM_014846 // KIAA0196 // KIAA0196 // 8p22 // 9897
2395642	2395626	1.07	0.0013	NM_024980 // GPR157 // G protein-coupled receptor 157 // 1p36.22 // 80045 /// NM
2961268	2961177	0.64	0.0013	NM_004370 // COL12A1 // collagen, type XII, alpha 1 // 6q12-q13 // 1303 /// NM_0
2495468	2495446	0.62	0.0014	NM_001566 // INPP4A // inositol polyphosphate-4-phosphatase, type I, 107kDa // 2
2687775	2687739	0.5	0.0014	NM_001777 // CD47 // CD47 antigen (Rh-related antigen, integrin-associated signa
3888178	3888133	0.82	0.0014	NM_001316 // CSE1L // CSE1 chromosome segregation 1-like (yeast) // 20q13 // 143
3175338	3175274	1	0.0014	NM_006200 // PCSK5 // proprotein convertase subtilisin/kexin type 5 // 9q21.3 //
3819045	3819016	0.51	0.0014	NM_006949 // STXBP2 // syntaxin binding protein 2 // 19p13.3-p13.2 // 6813 /// A
2519598	2519577	0.57	0.0014	NM_000090 // COL3A1 // collagen, type III, alpha 1 (Ehlers-Danlos syndrome type
2541296	2541230	0.6	0.0014	NM_015909 // NAG // neuroblastoma-amplified protein // 2p24 // 51594 /// AK05791
3878856	3878836	0.71	0.0015	NM_018993 // RIN2 // Ras and Rab interactor 2 // // 54453 /// AK094884 // RIN2
2605386	2605321	0.88	0.0015	NM_057166 // COL6A3 // collagen, type VI, alpha 3 // 2q37 // 1293 /// NM_057167
4009239	4009238	0.6	0.0015	NM_006306 // SMC1L1 // SMC1 structural maintenance of chromosomes 1-like 1 (yeas
3853151	3853108	0.65	0.0015	NM_000435 // NOTCH3 // Notch homolog 3 (Drosophila) // 19p13.2-p13.1 // 4854
2924555	2924514	1.33	0.0016	NM_181782 // NCOA7 // nuclear receptor coactivator 7 // 6q22.32 // 135112 /// AL
2692583	2692573	0.73	0.0016	NM_022757 // CCDC14 // coiled-coil domain containing 14 // 3q21.1 // 64770 /// A
2377456	2377427	0.86	0.0016	NM_172354 // MCP // membrane cofactor protein (CD46, trophoblast-lymphocyte cros
2625820	2625793	1.13	0.0016	NM_007159 // SLMAP // sarcolemma associated protein // 3p21.2-p14.3 // 7871 ///
2520363	2520291	0.66	0.0017	NM_014905 // GLS // glutaminase // 2q32-q34 // 2744 /// AF158555 // GLS // gluta
2954749	2954678	0.51	0.0017	NM_020750 // XPO5 // exportin 5 // 6p21.1 // 57510
3930435	3930360	0.57	0.0017	NM_001001890 // RUNX1 // runt-related transcription factor 1 (acute myeloid leuk
3371776	3371719	0.6	0.0017	NM_014756 // CKAP5 // cytoskeleton associated protein 5 // 11p11.2 // 9793 /// N
2520361	2520291	0.91	0.0018	NM_014905 // GLS // glutaminase // 2q32-q34 // 2744 /// AF158555 // GLS // gluta
2961270	2961177	0.52	0.0018	NM_004370 // COL12A1 // collagen, type XII, alpha 1 // 6q12-q13 // 1303 /// NM_0
3833764	3833757	0.78	0.0018	NM_004596 // SNRPA // small nuclear ribonucleoprotein polypeptide A // 19q13.1 /
2924557	2924514	0.96	0.0018	NM_181782 // NCOA7 // nuclear receptor coactivator 7 // 6q22.32 // 135112 /// AL
3761928	3761905	0.59	0.0018	NM_001007230 // SPOP // speckle-type POZ protein // 17q21.33 // 8405 /// NM_0010
3228062	3228007	0.54	0.0019	NM_015046 // ALS4 // amyotrophic lateral sclerosis 4 // 9q34.13 // 23064 /// BX5
3417973	3417842	0.5	0.0019	NM_002332 // LRP1 // low density lipoprotein-related protein 1 (alpha-2-macroglo
3296059	3296046	1.33	0.0019	NM_001014797 // KCNMA1 // potassium large conductance calcium-activated channel,
2727242	2727226	0.71	0.0019	NM_006206 // PDGFRA // platelet-derived growth factor receptor, alpha polypeptid
3120446	3120443	0.61	0.0021	NM_024531 // GPR172A // G protein-coupled receptor 172A // 8q24.3 // 79581 /// A
2951698	2951674	0.94	0.0022	NM_003137 // SRPK1 // SFRS protein kinase 1 // 6p21.3-p21.2 // 6732 /// AJ318054
2360712	2360700	0.66	0.0022	NM_018845 // RAG1AP1 // recombination activating gene 1 activating protein 1 //
3683117	3683050	0.51	0.0022	NM_015092 // SMG1 // PI-3-kinase-related kinase SMG-1 // 16p12.3 // 23049 /// XM
3888182	3888133	0.73	0.0022	NM_001316 // CSE1L // CSE1 chromosome segregation 1-like (yeast) // 20q13 // 143
2958425	2958325	0.78	0.0022	NM_015548 // DST // dystonin // 6p12-p11 // 667 /// NM_183380 // DST // dystonin
3824172	3824153	0.67	0.0023	NM_014173 // HSPC142 // HSPC142 protein // 19p13.11 // 29086 /// BC091491 // HSP
2790580	2790570	0.66	0.0023	NM_002669 // PLRG1 // pleiotropic regulator 1 (PRL1 homolog, Arabidopsis) // 4q3
3553655	3553607	0.73	0.0023	NM_001969 // EIF5 // eukaryotic translation initiation factor 5 // 14q32.32 // 1
3020321	3020302	0.69	0.0024	NM_001753 // CAV1 // caveolin 1, caveolae protein, 22kDa // 7q31.1 // 857 /// BC
3326636	3326635	1.1	0.0024	NM_000610 // CD44 // CD44 antigen (homing function and Indian blood group system
2672536	2672532	0.55	0.0025	NM_012271 // HYPB // huntingtin interacting protein B // 3p21.31 // 29072 /// NM
3947144	3947123	0.58	0.0026	NM_004599 // SREBF2 // sterol regulatory element binding transcription factor 2
3599376	3599280	0.74	0.0026	NM_001031807 // LBXCOR1 // LBXCOR1 homolog (mouse) // 15q23 // 390598 /// NM_016
2800924	2800906	0.59	0.0026	NM_002454 // MTRR // 5-methyltetrahydrofolate-homocysteine methyltransferase red
3536939	3536905	0.66	0.0026	NM_182926 // KTN1 // kinectin 1 (kinesin receptor) // 14q22.1 // 3895 /// AK0558
4004225	4004044	0.65	0.0026	NM_004006 // DMD // dystrophin (muscular dystrophy, Duchenne and Becker types) /
3891257	3891163	0.53	0.0027	NM_080425 // GNAS // GNAS complex locus // 20q13.3 // 2778 /// NM_000516 // GNAS
2605391	2605321	0.65	0.0027	NM_057166 // COL6A3 // collagen, type VI, alpha 3 // 2q37 // 1293 /// NM_057167
2461482	2461473	0.98	0.0027	NM_005646 // TARBP1 // TAR (HIV) RNA binding protein 1 // 1q42.3 // 6894 /// BC0
2903348	2903343	0.56	0.0028	NM_005104 // BRD2 // bromodomain containing 2 // 6p21.3 // 6046 /// AL832722 //
3591892	3591838	0.69	0.0028	NM_138423 // CASC4 // cancer susceptibility candidate 4 // 15q15.3 // 113201 ///
3302397	3302360	0.71	0.0028	NM_022362 // MMS19L // MMS19-like (MET18 homolog, S. cerevisiae) // 10q24-q25 //
2761869	2761842	0.56	0.0028	NM_006017 // PROM1 // prominin 1 // 4p15.32 // 8842
3932234	3932148	0.65	0.0029	NM_033656 // BRWD1 // bromodomain and WD repeat domain containing 1 // 21q22.2 /
3708867	3708858	0.57	0.0029	NM_001251 // CD68 // CD68 antigen // 17p13 // 968 /// BC015557 // CD68 // CD68 a
2789306	2789266	0.57	0.0029	NM_006726 // LRBA // LPS-responsive vesicle trafficking, beach and anchor contai
3043208	3043165	0.58	0.003	NM_152740 // HIBADH // 3-hydroxyisobutyrate dehydrogenase // 7p15.2 // 11112
3851895	3851868	0.7	0.003	NM_004461 // FARSLA // phenylalanine-tRNA synthetase-like, alpha subunit // 19p1
2451314	2451309	0.71	0.003	NM_006618 // JARID1B // Jumonji, AT rich interactive domain 1B (RBP2-like) // 1q
2331302	2331213	0.58	0.003	NM_012090 // MACF1 // microtubule-actin crosslinking factor 1 // 1p32-p31 // 234
2748093	2748061	0.63	0.003	NM_015271 // TRIM2 // tripartite motif-containing 2 // 4q31.3 // 23321 /// BC011
3694667	3694657	1.22	0.003	NM_001797 // CDH11 // cadherin 11, type 2, OB-cadherin (osteoblast) // 16q22.1 /
2929345	2929168	0.65	0.003	NM_007124 // UTRN // utrophin (homologous to dystrophin) // 6q24 // 7402 /// AK0
2459095	2459042	0.87	0.003	NM_014826 // CDC42BPA // CDC42 binding protein kinase alpha (DMPK-like) // 1q42.
2874900	2874794	0.73	0.003	NM_016340 // RAPGEF6 // Rap guanine nucleotide exchange factor (GEF) 6 // 5q23.3
3888498	3888474	0.68	0.0032	NM_018683 // ZNF313 // zinc finger protein 313 // 20q13.13 // 55905 /// AK097265
3744175	3744150	0.9	0.0032	NM_002616 // PER1 // period homolog 1 (Drosophila) // 17p13.1-17p12 // 5187 ///
3770945	3770944	0.96	0.0032	NM_005324 // H3F3B // H3 histone, family 3B (H3.3B) // 17q25 // 3021 /// NM_0010
3134089	3134034	0.59	0.0032	NM_006904 // PRKDC // protein kinase, DNA-activated, catalytic polypeptide // 8q
3581862	3581637	2.05	0.0032	XM_496145 // LOC440361 // similar to immunoglobulin M chain // 16p11.2 // 440361
2407968	2407934	0.54	0.0033	NM_003819 // PABPC4 // poly(A) binding protein, cytoplasmic 4 (inducible form) /
3498537	3498502	0.61	0.0033	NM_004800 // TM9SF2 // transmembrane 9 superfamily member 2 // 13q32.3 // 9375 /
3157821	3157817	0.68	0.0034	NM_078480 // SIAHBP1 // fuse-binding protein-interacting repressor // 8q24.2-qte
2559815	2559807	0.58	0.0034	NM_018221 // MOBK1B // MOB1, Mps One Binder kinase activator-like 1B (yeast) //
3697017	3697015	0.53	0.0034	NM_001605 // AARS // alanyl-tRNA synthetase // 16q22 // 16
3560683	3560673	0.87	0.0034	NM_021914 // CFL2 // cofilin 2 (muscle) // 14q12 // 1073 /// NM_138638 // CFL2 /
2591667	2591643	0.51	0.0034	NM_000393 // COL5A2 // collagen, type V, alpha 2 // 2q14-q32 // 1290 /// BC08687
2516001	2515933	0.7	0.0034	NM_133646 // ZAK // sterile alpha motif and leucine zipper containing kinase AZK
2374913	2374872	0.65	0.0035	NM_018085 // IPO9 // importin 9 // 1q32.1 // 55705 /// AK074740 // IPO9 // impor
3457970	3457947	0.63	0.0035	NM_013449 // BAZ2A // bromodomain adjacent to zinc finger domain, 2A // 12q24.3-
3374763	3374746	0.81	0.0035	NM_152716 // FLJ36874 // hypothetical protein FLJ36874 // 11q12.1 // 219988
3597355	3597338	1.06	0.0036	NM_001018005 // TPM1 // tropomyosin 1 (alpha) // 15q22.1 // 7168 /// NM_00101800
3923258	3923257	0.93	0.0036	NM_003681 // PDXK // pyridoxal (pyridoxine, vitamin B6) kinase // 21q22.3 // 856
2930886	2930863	0.59	0.0036	NM_005389 // PCMT1 // protein-L-isoaspartate (D-aspartate) O-methyltransferase /
2908205	2908179	0.75	0.0036	NM_001025366 // VEGF // vascular endothelial growth factor // 6p12 // 7422 /// N
2398813	2398789	0.58	0.0036	NM_003000 // SDHB // succinate dehydrogenase complex, subunit B, iron sulfur (Ip
3539948	3539724	0.54	0.0037	NM_015180 // SYNE2 // spectrin repeat containing, nuclear envelope 2 // 14q23.2
3483351	3483348	0.92	0.0037	NM_015932 // C13orf12 // chromosome 13 open reading frame 12 // 13q12.3 // 51371
2961190	2961177	1.23	0.0037	NM_004370 // COL12A1 // collagen, type XII, alpha 1 // 6q12-q13 // 1303 /// NM_0
2949559	2949524	0.8	0.0037	NM_006709 // EHMT2 // euchromatic histone-lysine N-methyltransferase 2 // 6p21.3
3131763	3131741	0.55	0.0038	NM_001002814 // RAB11FIP1 // RAB11 family interacting protein 1 (class I) // 8p1
3886900	3886889	0.51	0.0039	NM_015937 // PIGT // phosphatidylinositol glycan, class T // 20q12-q13.12 // 516
3381329	3381317	0.51	0.004	NM_006645 // STARD10 // START domain containing 10 // 11q13 // 10809 /// BC01403
3597403	3597338	0.64	0.004	NM_001018005 // TPM1 // tropomyosin 1 (alpha) // 15q22.1 // 7168 /// NM_00101800
3037047	3036985	0.53	0.004	NM_207116 // TRIAD3 // TRIAD3 protein // 7p22.1 // 54476 /// NM_207111 // TRIAD3
2924566	2924514	1.14	0.004	NM_181782 // NCOA7 // nuclear receptor coactivator 7 // 6q22.32 // 135112 /// AL
3888761	3888721	0.57	0.004	NM_002827 // PTPN1 // protein tyrosine phosphatase, non-receptor type 1 // 20q13
2958432	2958325	0.6	0.0041	NM_015548 // DST // dystonin // 6p12-p11 // 667 /// NM_183380 // DST // dystonin
2652528	2652410	0.64	0.0041	NM_022763 // FNDC3B // fibronectin type III domain containing 3B // 3q26.31 // 6
3729229	3729172	0.56	0.0042	NM_004859 // CLTC // clathrin, heavy polypeptide (Hc) // 17q11-qter // 1213 ///
3303201	3303165	0.66	0.0043	NM_015221 // DNMBP // dynamin binding protein // 10q24.2 // 23268 /// BC041628 /
2437444	2437417	0.54	0.0043	NM_018489 // ASH1L // ash1 (absent, small, or homeotic)-like (Drosophila) // 1q2
2776392	2776372	0.52	0.0043	NM_014991 // WDFY3 // WD repeat and FYVE domain containing 3 // 4q21.23 // 23001
3861980	3861978	0.51	0.0043	NM_019088 // PAF1 // Paf1, RNA polymerase II associated factor, homolog (S. cere
3508400	3508330	1	0.0043	NM_006644 // HSPH1 // heat shock 105kDa/110kDa protein 1 // 13q12.3 // 10808 ///
3930433	3930360	0.63	0.0044	NM_001001890 // RUNX1 // runt-related transcription factor 1 (acute myeloid leuk
2698751	2698738	0.5	0.0045	NM_019001 // XRN1 // 5'-3' exoribonuclease 1 // 3q23 // 54464 /// AK096177 // XR
3597384	3597338	0.85	0.0045	NM_001018005 // TPM1 // tropomyosin 1 (alpha) // 15q22.1 // 7168 /// NM_00101800
2727235	2727226	0.78	0.0045	NM_006206 // PDGFRA // platelet-derived growth factor receptor, alpha polypeptid
4004327	4004044	0.83	0.0046	NM_004006 // DMD // dystrophin (muscular dystrophy, Duchenne and Becker types) /
3938262	3938244	0.81	0.0046	NM_148175 // PPIL2 // peptidylprolyl isomerase (cyclophilin)-like 2 // 22q11.21
3375406	3375396	0.52	0.0046	NM_004200 // SYT7 // synaptotagmin VII // 11q12-q13.1 // 9066 /// AF038535 // SY
3930507	3930360	0.96	0.0047	NM_001001890 // RUNX1 // runt-related transcription factor 1 (acute myeloid leuk
3750885	3750872	0.66	0.0047	NM_014680 // KIAA0100 // KIAA0100 gene product // 17q11.2 // 9703 /// BC008591 /
3190400	3190394	0.52	0.0047	NM_030914 // C9orf74 // chromosome 9 open reading frame 74 // 9q34.11 // 81605
3173908	3173880	0.53	0.0047	NM_201629 // TJP2 // tight junction protein 2 (zona occludens 2) // 9q13-q21 //
2999731	2999710	0.58	0.0047	NM_001014436 // DBNL // drebrin-like // 7p13 // 28988 /// NM_014063 // DBNL // d
2453798	2453793	0.55	0.0047	NM_001017402 // LAMB3 // laminin, beta 3 // 1q32 // 3914 /// NM_000228 // LAMB3
2502853	2502842	0.84	0.0047	NM_183240 // TMEM37 // transmembrane protein 37 // 2q14.2 // 140738 /// BC046362
3725007	3724989	0.66	0.0048	NM_176095 // CDK5RAP3 // CDK5 regulatory subunit associated protein 3 // 17q21.3
2594648	2594627	0.57	0.0048	NM_173822 // MGC39518 // hypothetical protein MGC39518 // 2q33.1 // 285172
3037010	3036985	0.62	0.0049	NM_207116 // TRIAD3 // TRIAD3 protein // 7p22.1 // 54476 /// NM_207111 // TRIAD3
4001909	4001850	0.75	0.0049	NM_001024666 // SH3KBP1 // SH3-domain kinase binding protein 1 // Xp22.1-p21.3 /
3417267	3417249	0.6	0.0049	NM_001982 // ERBB3 // v-erb-b2 erythroblastic leukemia viral oncogene homolog 3
3539828	3539724	0.51	0.0049	NM_015180 // SYNE2 // spectrin repeat containing, nuclear envelope 2 // 14q23.2
3581693	3581637	2.48	0.005	XM_496145 // LOC440361 // similar to immunoglobulin M chain // 16p11.2 // 440361
2874852	2874794	0.64	0.005	NM_016340 // RAPGEF6 // Rap guanine nucleotide exchange factor (GEF) 6 // 5q23.3
3762263	3762198	0.65	0.005	NM_000088 // COL1A1 // collagen, type I, alpha 1 // 17q21.3-q22.1 // 1277 /// XM
2396026	2396009	0.86	0.0051	NM_032368 // LZIC // leucine zipper and CTNNBIP1 domain containing // 1p36.22 //
2458290	2458289	0.86	0.0051	NM_194442 // LBR // lamin B receptor // 1q42.1 // 3930 /// NM_002296 // LBR // l
2871814	2871801	0.72	0.0052	NM_020177 // FEM1C // fem-1 homolog c (C.elegans) // 5q22 // 56929
3762200	3762198	0.66	0.0053	NM_000088 // COL1A1 // collagen, type I, alpha 1 // 17q21.3-q22.1 // 1277 /// XM
3901871	3901851	0.6	0.0054	NM_015600 // C20orf22 // chromosome 20 open reading frame 22 // 20p11.21 // 2609
3394140	3394123	0.61	0.0054	NM_006389 // HYOU1 // hypoxia up-regulated 1 // 11q23.1-q23.3 // 10525 /// CR749
2961185	2961177	0.52	0.0055	NM_004370 // COL12A1 // collagen, type XII, alpha 1 // 6q12-q13 // 1303 /// NM_0
2880908	2880905	0.61	0.0055	NM_001892 // CSNK1A1 // casein kinase 1, alpha 1 // 5q32 // 1452 /// NM_00102510
3560685	3560673	0.89	0.0055	NM_021914 // CFL2 // cofilin 2 (muscle) // 14q12 // 1073 /// NM_138638 // CFL2 /
3555416	3555340	0.87	0.0056	NM_007110 // TEP1 // telomerase-associated protein 1 // 14q11.2 // 7011 /// BX64
3901876	3901851	0.71	0.0056	NM_015600 // C20orf22 // chromosome 20 open reading frame 22 // 20p11.21 // 2609
