# Supplementary material for: Alternative splicing and differential gene expression in colon cancer detected by a whole genome exon array
Source: BMC Genomics. 2006 Dec 27;7:325. doi: 10.1186/1471-2164-7-325 (PMC1769375; doi:10.1186/1471-2164-7-325)
Supplement: Additional file 4 — Table_A4_PCR_primers. Primers and summary of PCR results for splicing candidates and previously reported splicing events in colon cancer. Forward and Reverse are the exon locations of the validation PCR primers. "Known Alternative Splicing Events" were determined from RefSeq, full length mRNAs and ESTs on the UCSC Genome Browser. "Result" indicates the interpretation of the PCR result ("NC", No change in alternative splicing between the two tissue types; "No", no alternative splicing observed; "GE", differences attributed to different levels of gene expression in the two tissue types). Abbreviations: Ex, exon; CE, cassette exon; MEE, mutually exclusive exon; Alt., alternative. [file 1471-2164-7-325-S4.xls]

## Sheet: Sheet1
Table A4. Summary of PCR validation for splicing candidates and reported splicing events in colon cancer.
Forward and Reverse are the exon locations of the validation PCR primers. "Known Alternative Splicing Events" were determined from RefSeq, full length mRNAs and ESTs on the UCSC Genome Browser. "Result" indicates the interpretation of the PCR result ("NC", No change in alternative splicing between the two tissue types; "No", no alternative splicing observed; "GE", differences attributed to differ…
Gene	Probe-set ID	Forward	Reverse	Known Alternative Splicing Event	Result	Forward Primer	Reverse Primer
Differentially spliced between tissue types
ACTN1	3569830, 3569827	Ex18	Ex20_1	19a/19b are MEEs	Good	CCTCCTTCAACCACTTTGAC	GGTCCACAATGCTCATGATG
ATP2B4	2375766	Ex20	Ex22	Ex21 is CE	Good	AGATTGACCATGCTGAGATG	GGTCATGAAGCTGTGGATG
VCL	3252129	Ex18	Ex20	Ex19 is CE	Good	GTGATTAACCAGCCAATGATG	GTTTATCTGTGCACTGCTTG
CALD1	3025632	Ex5	Ex7	extended Ex5; Ex6 is CE	Good	GTCCTACCAGAAGAATGATTG	CTTTCGATCCATGAAGCTCT
SLC3A2	3333718	Ex1	Ex5	Ex2, 3, 4 are CEs	Good	AGTTGCCTGGCTCACATTC	TCGGGCTCTAACTCATTCAG
COL6A3	2605386	Ex5	Ex7	Ex6 is CE	Good	CTGATCACAGGTGGTAAGTC	TTGAGCTCATCGATAATCTTG
CTTN	3338589	Ex10	Ex14	Ex11 is CE	Good	CAGACAGACAAGACAAATGTG	CTGATGTTACTTGTTTTGCTG
FN1	2598321	Ex24_2	Ex26_2	Ex25 is CE	Good	AAGTGGTCCATGCTGATCAG	CATGGTGTCTGGACCAATG
TPM1	3597384	Ex6	Ex7	Ex7/Ex8 are usually MEEs	Good	GTAAGCTGGTCATCATTGAGA	TTAATGCTTTCAAGGTCTGATC
TPM1		Ex6	Ex8	Ex7/Ex8 are usually MEEs	Good	GTAAGCTGGTCATCATTGAGA	CAGTGACTTCAAGTTGTTCGT
COL6A3	2605390, 2605391	Ex2	Ex5	Ex3 and Ex4 are CEs	Good	TGAGGAAACATCGGCACTTG	CCAGTGCAGATGAGCCATC
GK	3972987	Ex19	Ex21	Ex20 is CE	Mod.	AAAGCTGTGATGAAGTCAATG	GAGGGTCATGCAGCAAGTG
MAST2	2334499	Ex5	Ex9	Ex7 alt. start?	Mod.	GAGTTGAGCCTTCCAAGAAG	TGGCCATGGAGTGGTGAGT
MAST2	2334499	Ex7	Ex9	Ex7 alt. start?	Mod.	TGCCTCGTGGGCTCTTAG	TGGCCATGGAGTGGTGAGT
LGR5	3422185, 3422189	Ex10	Ex12	extended Ex11; Ex11b is CE	Weak	GATTTAACTGGAACTGCAAAC	CTTCTAATAGGTTGTAAGACAG
ZAK		Ex11	Ex11b	Ex11 Alt. 3' end	Weak	GAAACTAGAGCGTGATCTCA	CTCCTGCTTTGTTCATTGAG
ZAK	2516011	Ex16	Ex18	Ex17 appears constitutive	Weak	TCAGGAGGTGAACCTGAAG	AGTGCACTCCACAGTCTGA
Alternatively spliced but not differential between tissue types
BTNL3	2844898	Ex3	Ex6	short Ex3?, long Ex5?	NC	GGAGGTATCCAGTTACTCTG	TCCGTGCTTTCTTCTCCAGT
CABIN1	3939720	Ex4	Ex6	Ex5 is CE	NC	CTTGATCTGCAGAAACATGAC	ATACCAGAGGTTGACATCTG
ENOSF1	3795922	Ex2	Ex4	Ex3 is CE	NC	GGTGTGGAATTACCTTCACT	AGGCTTTCCCTCCTGCTTG
FAM44B	2887648	Ex1	Ex4	Ex2, 3 are CEs	NC	CATCGTGGAGCAGCTCAAG	GCACTCTTATGTAACCGAATC
FAT		Ex26	Ex27	CEs between Ex26 & Ex27?	NC	GTCTGAAGTGCAGTCTCTGA	GCTCATCAATCACCTCATAG
FN1		Ex32	Ex34	Ex33 is CE	NC	TTAGTGTCTATGCTCAGAATC	CGATATCCAGTGAGCTGAAC
FN1		Ex39	Ex41	Ex40 is CE; Retained intron at 40/41	NC	ATTTATGTCATTGCCCTGAAG	GAAATGATGTACTCAGAAGTG
GBA	2437271	Ex1	Ex3	Ex2 is CE	NC	CTGCCTTCAGAGTCTTACTG	GAAGTAGAAGCAATCCTGTGA
LRP8		Ex4	Ex7	Ex5, 6 are CEs	NC	CAGCCACAAGTGTGTACCT	TCTTGAGGTCAGTGCAGATG
LRP8	2413218	Ex14	Ex19	Ex15, 18 are CEs	NC	CAGACATGAAGAGGTGCTAC	CATCATCTTCAAGGCTTAATG
NME2		Ex5	Ex9	Exon connects two separate genes (NME1/NME2)	NC	TGGAGACTTCTGCATACAAG	GTCTTTCAGGTCAATGTAGTG
PFKP		Ex15	Ex17a-R	17a/17b are MEEs?	NC	AAATCGGCTGGACAGATGTC	GCTGACAGCTCCAGGAGT
PFKP		Ex16	Ex19	no	NC	TGCTGATCATCGGTGGATTC	GTCAGGTGCTCCACGTTG
PFKP	3232406	Ex18-Ext	Ex19	Alt. start	NC	CTTGCTGCACTCACTCTTG	GTCAGGTGCTCCACGTTG
PTK9L	2676011	Ex7	Ex9	Ex8, 9 are CEs?	NC	TCTACAAGCACACCCATGAG	GACGCTGCAAGTGCGTTC
RAD51	3590094	Ex3	Ex8	Ex4, 5 are MEEs; Ex6, 7 are rare CEs; Alt. 3' start in Ex7?	NC	GGGAATTAGTGAAGCCAAAG	GCTACATTATCCAGGACATC
SRFS2		Ex2	Ex5	Ex3 is CE; several retained introns	NC	GGAGCGGTGTCCTCTTAAG	GCATTACTCAACTGCTACAC
STK25	2607278	Ex7	Ex9	Ex8 is rarely skipped CE	NC	CTGAAGCACAAGTTCATCAC	CCTCGGCTGCCTCTTGAC
No alternative splicing
FAT	2797442	Ex6	Ex7	no	No	CCTTTACTGTGATGGAAAGTG	GACTTCTGTTCTGCATCAAG
FIP1L1	2727236	Ex4	Ex7	Ex5 is CE?	No	CTCCATCTGGAATTGAAGATG	ATGCTTCCAGGTGCATCAAG
PLAU	3252046	Ex3	Ex5	no	No	GCAGCAATGAACTTCATCAAG	GCTGAAGAGCATCAGATCTG
PTK7	2907697, 2907705	Ex6	Ex7b	Ex7b is an alt. 3' end	GE	CCTGGAAGCCACACTTCAC	TCCCAGTAGTGAACTGATTC
PTK7		Ex6	Ex11	Ex8, 9, 10 are CEs	GE	CCTGGAAGCCACACTTCAC	TGGAGGCAATGCAAGTGTAG
RAN		Ex1	Ex3	Ex2 is rarely skipped CE	No	GGCGTTTGAATTGCGCTTC	CAAATTCACCAGTCAAATGAC
TENS1	3049621	Ex12	Ex17	no	No	CCATGCAGCCTGTGTACAC	TCGCGTAAAGGCTGCCATC
TNS		Ex16	Ex16b	Alt. 3' end	No	GTGTCTGTGGACTATAACAC	TTCTGGCTTGGCAACTTGAC
CASP4	3389310	Ex2	Ex5	Ex3 has alt. 3' end	No	TATGGCAGGACAAATGCTTC	GGCAGATGGTCAAACTCTGT
CDH11	3694667	Ex12	Ex14	Ex13 is CE	No	CAGAGGCCTACATTCTGAAC	TCAAAGGCTTCTGTGTCTTC
COL11A1	2425849, 2425850	Ex1_1	Ex2	no	GE	ACAGTACTCTCAGCTTGTTG	AGCAGTATCTGAGCCTTTAG
COL11A1	2425849, 2425850	Ex1_2	Ex2	no	GE	GGAGCCGTGGTCCTCTAG	AGCAGTATCTGAGCCTTTAG
COL11A1		Ex5	Ex7	Ex6a/6b are MEEs	GE	GCATTATAGTCCAGACTGTGA	CTGTCTGGTAACTTTCCATTG
CST2	3901398	Ex1	Ex3	no	GE	GAGGGTGGCATCTATGATG	TCTTGACACCTGGAATTCAC
KIAA1199	3604205	Ex21	Ex23	Ex22 is rare CE?	GE	GCACTTTCCGAAAGTTTGTG	GCAGGTTACTGGTCTTGTAG
MUC4	2712246	Ex23	Ex25	no	No	ATCCAGCTCTTGCTCAGTG	ACTCCTCCGTGGAACGTG
NACA	3458111, 3458123	Ex2	Ex7	Ex3, 4, 5 are CEs	No	TGCTACAGAGCAGGAGTTG	TTTACTGACTGGTTCTTCATC
NME1	3726945	Ex1	Ex3	Ex2 is CE	No	GTGCAAGTGCTGCGAACCA	GTTTGATCGCAATGAAGGTAC
PSD	3304306	Ex14	Ex16	no	GE	AGAGACGGAGCTCAAGAATG	CTGCTCTTCAGCCTCCTTG
Previously reported splicing events in colon cancer
CD44		Ex5	Ex15	Ex 6-14 are grouped CEs	Good (some)	TGAAAGGAGCAGCACTTCAG	TTCAGATCCATGAGTGGTATG
CD44		Ex5	Ex10	Ex 6-14 are grouped CEs	Good (some)	TGAAAGGAGCAGCACTTCAG	TTTCTTCCGTTGTACTACTAG
CD44		Ex12	Ex15	Ex 6-14 are grouped CEs	Good (some)	ACAGGACCTCTTTCAATGAC	TTCAGATCCATGAGTGGTATG
ITGB4	3735208	Ex34	Ex36	Ex35 is CE	Good	CCGCTCAGAACACTCACAC	CTGGTACTCCACACTGTAG
RAC1		Ex3	Ex5	Ex4 is CE	Weak	TCTGGGCTTATGGGATACAG	AATGATGCAGGACTCACAAG
VEGF		Ex4	Ex8	Ex6 is CE with multiple 5' starts; Ex7 is CE	NC	CACCAAGGCCAGCACATAG	CTGTATCGATCGTTCTGTATC
NCAM1		Ex10	Ex14_2	no	NC	AGTCCATGTACCTTGAAGTG	CTTACGGCGTACGTTGTTTC
NCAM1		Ex13	Ex19	Ex15, 16, 17, 18 are rare CEs	NC	GCATTCCAAGTGGTATGATG	TCCTGCTTGATCAGGTTCAC
PTK7	2907697, 2907705	Ex7	Ex14	Ex8, 9, 10, 13 are rare CEs	GE	AGACAGGATGTCAACATCAC	CAATGGTCTGGATCATCTTG
PTK7		Ex15	Ex18	Ex16 is CE	GE	ACAAGTGATAAGATGCACTTC	GTTGGACAGGTGCTCCATG
SIAHBP1		Ex1	Ex6	Ex2, 5 are CE	NC	TGGCGACGGCGACCATAG	GTAGACGCGGCACATGATG
MST1R		Ex10	Ex12	Ex11 is CE	NC	CCAACCTAGTTCCACTGAAG	ACCAAGGAGCGTGCTCTGT
FGFR3		Ex6	Ex10	Ex7, 8 are MEEs?; Ex9 is CE	NC	CGTGGAGTTCCACTGCAAG	TGGTGTGTTGGAGCTCATG
