# Supplementary material for: Alternative splicing and differential gene expression in colon cancer detected by a whole genome exon array
Source: BMC Genomics. 2006 Dec 27;7:325. doi: 10.1186/1471-2164-7-325 (PMC1769375; doi:10.1186/1471-2164-7-325)
Supplement: Additional file 5 — Table_A5_PCR_densitometry. Analysis of densitometric scan data from PCR validation gels. [file 1471-2164-7-325-S5.xls]

## Sheet: Sheet1
Table A5. Analysis of densitometric scan data from PCR validation gels.
GENE	Primer F	Primer R	ISOFORM RATIO	TUMOR MEAN	TUMOR MEDIAN	TUMOR STANDARD DEVIATION	NORMAL MEAN	NORMAL MEDIAN	NORMAL STANDARD DEVIATION	MEDIAN LOG RATIO (Tumor/Normal)	T-TEST P-VALUE
ACTN1	Ex18	Ex20	Ex19a / Ex19b	1.2336	1.2033	0.168396	0.86819	0.843776	0.0894424	0.512067	9.96476e-06
ATP2B4	Ex20	Ex22	INCL Ex21 / SKIP Ex21	0.52396	0.522394	0.0836172	0.955838	1.00646	0.191724	-0.946074	3.88219e-06
VCL	Ex18	Ex20	INCL Ex19 / SKIP Ex19	0.391892	0.376564	0.0636577	0.565357	0.566531	0.0671766	-0.589259	1.30869e-05
CALD1	Ex5	Ex7	INCL Ex6 & Ex5-Ext / SKIP Ex6	0.455061	0.454026	0.0271219	0.589652	0.59518	0.0594952	-0.39055	4.03939e-06
SLC3A2	Ex1	Ex5	INCL one or more Exons / SKIP all Exons	3.25484	3.25136	0.153673	2.81329	2.87977	0.196931	0.175092	2.639e-05
COL6A3	Ex2	Ex5	INCL Ex3 or Ex4 / SKIP Ex3 and Ex4	0.556275	0.521669	0.0671093	0.441392	0.448513	0.0658958	0.217985	0.0011405
COL6A3	Ex5	Ex7	INCL Ex6 / SKIP Ex6	0.385773	0.393205	0.0403317	0.376032	0.330744	0.132009	0.249567	0.825924
CTTN	Ex10	Ex14	INCL Ex11 / SKIP Ex11	1.48578	1.40545	0.39045	1.12396	1.0572	0.199998	0.410791	0.0177908
FN1	Ex24	Ex26	INCL Ex25 / SKIP Ex25	0.385281	0.374993	0.0892068	0.472538	0.460252	0.0839675	-0.29556	0.0370208
TPM1	Ex6	Ex9	Ex8 (uncut) / Ex7 (cut w/ PvuII)	0.688424	0.626916	0.231579	1.09321	1.05614	0.173468	-0.752457	0.000327617
CD44	Ex5	Ex15	INCL Ex12,13,14 / SKIP all variable exons	1.33979	1.11613	0.618645	0.695225	0.605038	0.213124	0.883408	0.00597844
ITGB4	Ex34	Ex36	INCL Ex35 / SKIP Ex35	0.536838	0.537669	0.0564856	0.589951	0.588345	0.0408785	-0.129945	0.0269338
GK	Ex19	Ex21	INCL Ex20 / SKIP Ex20	1.22117	1.08681	0.348153	0.904396	0.854948	0.167265	0.346197	0.0183493
LGR5	Ex10	Ex12	INCL Ex11b & Ex11-Ext / SKIP Ex11b	0.342051	0.315293	0.0740128	0.497551	0.510393	0.0387133	-0.694918	1.42107e-05
